# Supplementary material for: Long-Term Prognosis and Antimycobacterial Glycolipid Antibody as Biomarker in Mycobacterium avium-intracellulare Complex Pulmonary Disease
Source: Microbiol Spectr. 2022 Apr 25;10(3):e00530-22. doi: 10.1128/spectrum.00530-22 (PMC9241601; doi:10.1128/spectrum.00530-22)
Supplement: SUPPLEMENTAL FILE 2 — Supplemental material. Download spectrum.00530-22-s001.xlsx, XLSX file, 0.02 MB [file spectrum.00530-22-s001.xlsx]

## Sheet: Suppl. Table S1
	Supplementary:
	Table S1 Regimens of initial, secondary and additional multi-drug chemotherapy
	Regimen	Successful group	Unsuccessful group	Nonresponse group	Total
	No of patients	n=20	n=20	n=14	n=54
	Initial Treatment
	CAM+RFP+EB	7	5	9	21
	CAM+RFP+EB+SM	4	6	2	12
	CAM or AZM+RFP+SM+FQ	4	4	1	9
	CAM+RFP+EB+FQ	1	1	1	3
	CAM or AZM+RFP+FQ	1	4	0	5
	RFP+FQ+INH	1		1	2
	Surgical Resection	2	0	0	2
	Secondary and additional Treatments
	CAM+RFP+EB	0	2	(+1)	3
	CAM or AZM+RFP+FQ+SM or AMK	0	4	6 (+6)	16
	CAM or AZM+FQ+SM or AMK	0	2 (+1)	3 (+5)	11
	RFP+AMK+FQ	0	0	1 (+1)	2
	CAM or AZM+EB+FQ+SM	0	1 (+1)		2
	CAM or AZM+RFP+FQ	0	3	1	4
	AZM+RFP+SM or AMK	0	1	1 (+3)	5
	Surgical Resection	0	0	2	2
	Definition of abbreviations: RFP =rifampicin; EB = ethambutol; CAM = clarithromycin; AZM = azithromycin;
	FQ =fluoroquinolones (including GFLX: gatifloxacin, STFX: sitafloxacin, MFLX: moxifloxacin, GRNX: garenoxacin,
	LVFX: levofloxacin, SPFX: sparfloxacin); SM = streptomycin, AMK = amikacin.
	(Additional treatment)

## Sheet: Suppl. Table S2
	Supplementary:
	Table S2. Receiver operating characteristic (ROC) curve analyses of anti-GPLcore antibody titers and anti-MBGL antibody titers for differentiating between the two groups.
	A. Outcomes of Treatment
	1) Nonresponse group (n=14) / Other three groups (n=71)						2) Nonresponse group (n=14) / Observational and Successful groups (n=51)
		Cutoff value	Sensitivity	1-Specificity	AUC			Cutoff value	Sensitivity	1-Specificity	AUC
	Anti-GPLcore antibody (U/mL)						Anti-GPLcore antibody (U/mL)
	at the time of enrollment	4.9	0.5	0.235	6		at the time of enrollment	6.8	0.429	0.196	0.57
	Minimum measured value	3.3	0.412	0.137	0.62		Minimum measured value	6.6	0.286	0.078	0.54
	Maximum measured value	7.9	0.735	0.255	0.72		Maximum measured value	8	0.571	0.255	0.61
	Final measured value	5.4	0.647	0.216	0.68		Final measured value	6.2	0.5	0.216	0.58
	Anti-MBGL antibody (U/mL)						Anti-MBGL antibody (U/mL)
	at the time of enrollment	4.6	0.794	0.451	0.72		at the time of enrollment	6.1	0.929	0.412	0.79
	Minimum measured value	3	0.765	0.353	0.76		Minimum measured value	3.4	0.929	0.333	0.84
	Maximum measured value	10.9	0.882	0.294	0.83		Maximum measured value	11.7	1	0.255	0.92
	Final measured value	10.8	0.706	0.216	0.77		Final measured value	11.4	0.857	0.216	0.87
	B. Sputum bacterial status
	1)Persistent culture positive (n=22) / Occasional culture positive and Negative conversion (n=63)						2) Persistent culture positive (n=22)/ Negative conversion (n=28)
		Cutoff value	Sensitivity	1-Specificity	AUC			Cutoff value	Sensitivity	1-Specificity	AUC
	Anti-GPLcore antibody (U/mL)						Anti-GPLcore antibody (U/mL)
	at the time of enrollment	2.6	0.682	0.492	0.57		at the time of enrollment	2.6	0.714	0.393	0.61
	Minimum measured value	5	0.318	0.111	0.59		Minimum measured value	1.2	0.619	0.143	0.71
	Maximum measured value	9.3	0.591	0.302	0.63		Maximum measured value	9.3	0.571	0.143	0.71
	Final measured value	5.8	0.591	0.302	0.64		Final measured value	1.6	0.81	0.285	0.77
	Anti-MBGL antibody (U/mL)						Anti-MBGL antibody (U/mL)
	at the time of enrollment	6.1	0.909	0.397	0.78		at the time of enrollment	9.2	0.714	0.214	0.81
	Minimum measured value	4.6	0.773	0.238	0.79		Minimum measured value	4.6	0.762	0.071	0.87
	Maximum measured value	10.7	0.909	0.413	0.82		Maximum measured value	10.7	0.905	0.321	0.86
	Final measured value	6.8	0.864	0.413	0.78		Final measured value	6.8	0.857	0.214	0.87
	C. Survival Prognosis
	1) MAC-PD-specific non-survivors (n=11)/ other patients(n=74)						2) MAC-PD-specific non-survivors (n=11)/ survivors (n=68)
		Cutoff value	Sensitivity	1-Specificity	AUC			Cutoff value	Sensitivity	1-Specificity	AUC
	Anti-GPLcore antibody (U/mL)						Anti-GPLcore antibody (U/mL)
	at the time of enrollment	6.8	0.455	0.257	0.56		at the time of enrollment	6.8	0.455	0.257	0.56
	Minimum measured value	2	0.546	0.378	0.53		Minimum measured value	2	0.546	0.378	0.53
	Maximum measured value	9.3	0.546	0.351	0.54		Maximum measured value	9.3	0.546	0.351	0.54
	Final measured value	1.6	0.727	0.581	0.52		Final measured value	1.6	0.727	0.581	0.52
	Anti-MBGL antibody (U/mL)						Anti-MBGL antibody (U/mL)
	at the time of enrollment	9.2	0.818	0.311	0.75		at the time of enrollment	9.2	0.818	0.297	0.78
	Minimum measured value	3.6	0.909	0.405	0.78		Minimum measured value	3.6	0.909	0.382	0.78
	Maximum measured value	11.7	1	0.405	0.83		Maximum measured value	11.7	1	0.382	0.84
	Final measured value	11.4	0.909	0.312	0.82		Final measured value	7.5	1	0.382	0.82
	D. Type at final visit
	1) FC(n=11)/C-NB+NB (n=74)						2) FC+C-NB (n=27)/NB (n=58)
		Cutoff value	Sensitivity	1-Specificity	AUC			Cutoff value	Sensitivity	1-Specificity	AUC
	Anti-GPLcore antibody (U/mL)						Anti-GPLcore antibody (U/mL)
	at the time of enrollment	3.3	0.636	0.446	0.55		at the time of enrollment	8	0.333	0.19	0.53
	Minimum measured value	6.6	0.273	0.135	0.5		Minimum measured value	5	0.259	0.121	0.48
	Maximum measured value	33.6	0.182	0.027	0.52		Maximum measured value	16	0.333	0.172	0.5
	Final measured value	1.7	0.723	0.554	0.54		Final measured value	6.2	0.407	0.345	0.5
	Anti-MBGL antibody (U/mL)						Anti-MBGL antibody (U/mL)
	at the time of enrollment	7.8	0.818	0.351	0.78		at the time of enrollment	6.1	0.778	0.414	0.68
	Minimum measured value	5.2	0.818	0.243	0.82		Minimum measured value	1.9	0.889	0.552	0.7
	Maximum measured value	11.1	1	0.432	0.82		Maximum measured value	26.7	0.482	0.103	0.73
	Final measured value	7.5	1	0.405	0.79		Final measured value	11.4	0.593	0.293	0.68
	The cut-off point was determined as the antibody titer showing the highest (Sensitivity - (1- Specificity)) value.
	AUC: area under the curve

## Sheet: Suppl. Table S3
Supplementary:
Table S3 Scores of age, BMI, smear test results, cavity, and anti-MBGL antibody titers
Score	0	1	2	3	Median [IQR]
Age	< 62	62–68	69–73	> 73	68.4 [61.4–73.2]
BMI	> 20.8	19.2–20.8	16.8–18.9	< 16.8	18.9 [16.8–20.8]
Smear test results for AFB	0	0.5	1	2, 3
Cavity	cavity (-)	cavity (+)
Anti-MBGL antibody titers
at enrollment	< 2	2.0–6.6	6.7–12	>12	6.6 [1.7–12]
maximum value	< 4	4–11.1	11.2–21	>22	11.1 [4.2–21.8]
Score group	I (0–3)	II (4, 5)	III (6, 7)	IV (8–13)
patients (n)
at enrollment	16	20	29	20	5 [3.5–7]
maximum value	25	21	20	19	5 [3–7]
Age, BMI, smear test results, and anti-MBGL antibody titers were divided into quartiles and scored.
The cavity was divided into presence and absence and scored.

## Sheet: Suppl. Table　S4
	Supplementary:
	Table S4 Univariate and Multivariate analyses of the Risk of MAC specific Mortality
	(A) Univariate analysis					(B) Multivariate analysis
	variables	Risk ratio	95% CI	p value		variables	Risk ratio	95% CI	p value
	Age (years)	1.146	1.047 - 1.267	0.0022		1)
	sex	0.5089	0.141 - 2.362	0.3523		Age (years)	1.019	0.922 - 1.140	0.7185
	BMI	0.626	0.458 - 0.824	0.0004		BMI	0.486	0.239 - 0.833	0.0171
	ESR (mm/h)	1.027	1.008 - 1.047	0.0076		ESR	1.019	0.988 - 1.053	0.2247
	Comorbidity					Cavity	3.488	1.515 - 10.62	0.0024
	Diabetes mellitus	7.305	2.019 - 26.54	0.0036		MBGL antibody value at enrollment	1.037	1.005 - 1.068	0.0277
	GERD	4.007	1.019 - 14.12	0.0472		2)
	Bacteriological findings					Age (years)	1.01	0.904 - 1.136	0.8557
	Smear test at enrollment	4.225	2.218 - 8.173	<0.0001		BMI	0.396	0.158- 0.767	0.0016
	Smear test at final visit	5.7	2.670 - 12.74	<0.0001		ESR	1.02	0.987 - 1.058	0.2286
	Concurrent Asperogillus	4.116	1.05 - 14.45	0.0431		Cavity	6.312	2.345 - 26.45	<0.0001
	Radiographic lesions					MBGL antibody maximum value	1.041	1.015 - 1.074	0.0022
	Cavity at enrollment	4.475	2.237 -11.53	<0.0001
	Cavity at final visit	4606	3.648 -	<0.0001		(C) univariate analyses of score
	Extent at enrollment					1) Score using anti-MBGL antibody titers at enrollment
	moderate - minimal	9.573	1.703 -178.9	0.0002		Variable	Risk ratio	95% CI	p value
	advanced - minimal	167	14.61 - 3861	0.0002		Score	2.379	1.728–3.638	< 0.0001
	advanced - moderate	17.45	2.366 - 92.73	0.0002		Score group	16.472	3.726–289.6	< 0.0001
	Extent at final visit
	moderate - minimal	1325643	0.202	0.2126		2) Score using maximum anti-MBGL antibody titers
	advanced - minimal	64351943	21.54 -	<0.0001		Variable	Risk ratio	95% CI	p value
	advanced - moderate	39.59	7.347 - 732.8	<0.0001		Score	2.064	1.561–3.132	< 0.0001
	Progression of lesions	7639921	4.548 -	<0.0001		Score group	8606467	0-	< 0.0001
	Anti-GPLcore antibody (U/mL)
	value at enrollment	1.085	0.952 - 1.225	0.2102
	Minimum measured value	1.082	0.913 - 1.235	0.3252
	Maximum measured value	1.041	0.984 - 1.089	0.1476
	Final measured value	1.023	0.910 - 1.133	0.6755
	Anti-MBGL antibody (U/mL)
	value at enrollment	1.049	1.016 - 1.076	0.0061
	Minimum measured value	1.066	1.009 - 1.111	0.0253
	Maximum measured value	1.033	1.013 - 1.051	0.0028
	Final measured value	1.035	1.01 - 1.056	0.0087
	Definition of abbreviations: BMI = body mass index; ESR = erythrocyte sedimentation rate; GERD = gastro-esophageal reflux disease,
	Progression of radiographic findings were graded on a three-level scale: stable = defined as shrinkage or unchange of abnormal shadows;
	slightly progressive = defined as a slight increase in the size of pre-existing abnormal shadows;
	prgressive: defined as emergence of consolidation or cavitary lesions in addition to an increase in the size pre-existing abnormal shadows.
	Scores calculated by age, BMI, smear test results, cavity, and anti-MBGL antibody titers and shown in Table S3.
